# Supplementary material for: Cardiovascular and renal effects of apelin in chronic kidney disease: a randomised, double-blind, placebo-controlled, crossover study
Source: Nat Commun. 2024 Oct 14;15:8387. doi: 10.1038/s41467-024-52447-7 (PMC11473822; doi:10.1038/s41467-024-52447-7)
Supplement: Supplementary file 4 — Source Data [file 41467_2024_52447_MOESM4_ESM.xlsx]

## Sheet: Fig 1A- MAP
Mean arterial pressure (mmHg)
Time (min)	Healthy subjects																								Chronic kidney disease
	Placebo												Apelin												Placebo												Apelin
0	87	99.8333	83.6667	90.8333	103.167	85.6667	95.6667	108.5	85.5	95	98	80.8333	86.5	93	91.5	94.8333	98.1667	80.1667	91.3333	100.667	85.8333	101.833		82.3333	99.6667	104	90.1667	84.1667	94.6667	92.6667	108.667	87.1667	101.5	104.5	94.1667	96.1667	106.5	105.5	93.5	87.8333	97.3333	95.3333	103.833	80.6667	98.1667	110.667	92.6667	93
5			80.1667	94.8333	100.167	101.333	87.3333	110.833	88.6667	95.1667	99.5	79.8333			87.8333		90.3333	79.3333	91	101.833	85.8333	97.8333		79.3333			94.5		93.8333	89.6667	107.167	91.8333	100.167	110	98.3333	97.1667				86.3333	96.8333	89.1667	104	82.6667	99	105	89.5	91.6667
10	85.6667	99.1667	82.3333	94	100.667	86.8333	88.3333	109.667	85.8333		100.667	79.6667	84.5	93.1667	85.3333	93.8333	93	77.6667	90	97.5	84.8333	97.5		78.6667	100.167	103.333	93.5	84.3333	93.6667	90.6667	104.667	87.5	99.5	109.167	94.3333	96.6667	102.833	108.333	94.3333	86.6667	99.3333	88.8333	104.833	82.3333	99.6667	107.333	89.5	93.8333
20			81.3333	92.1667	99.6667	85.6667	86	110.833	83.8333	92.3333	100.5	79			88		94.8333	85	90.5	104.167	86.6667	100.667		83.1667			95		94.1667	90.8333	105.667	86.3333	96.3333	108	95	95				88.3333	100.5	88	106.5	84.8333	99	109.833	95.6667	93.5
30	87	100.667	81.6667	93.1667	96.6667	84.1667	87.5	111	84	93.8333	99.5	81.1667	86.5	93.5	86.8333	99.5	91.6667	81.3333	94.5	103.5	87.5	97.6667		82.1667	105.167	104.167	96.5	84	94.1667	89.8333	106	88.3333	101.5	108.5	92.6667	95.6667	108.167	109.167	92.1667	86	103.333	88.3333	106.5	85	103.5	112.333	94.6667	95
45	87.3333	99.6667	86.5	91.3333	99.6667	88.5	92.8333	114.5	86	96.8333	102.5	84.3333	87	96	90.8333	99	99.3333	84.6667	98.1667	107	88.3333	104		86.6667	106.5	102.833	95.1667	84	93.3333	90.8333	107.167	96.1667	104.5	108.833	93.1667	99.1667	106.667	109.167	100.333	93.6667	102.333	96.6667	105.333	89	103.833	117.667	95	96.5
60	89.3333	99.3333	85	95.6667	101.333	87.3333	95.3333	108.667	87.1667	94.5	106.333	82.5	86.3333	101.167	92.1667	104.167	93.5	86.3333	93.5	106	85.8333	103.667		87.8333	103	101.5	94.3333	84.6667	95.3333	90.1667	108.833	91	101.333	112.667	91.8333	99.8333	106.333	104.5	99.8333	90	99.3333	96	102.167	86.3333	105.5	114.833	91.8333	95.1667

## Sheet: Fig 1B- SVRI
Systemic vascular resistance index (dynes*sec*cm-5 m2)
Time (mins)	Healthy subjects																								Chronic kidney disease
	Placebo												Apelin												Placebo												Apelin
0	2211	2678	2449	2514	2666	2400	2541	3223	2380	2259	3046	2111.5	2403	2607	2864	2583	2600	1958	2429	3378	2329.5	2889		2101	4109	2916	2874	2180	2806	2499	4333		2981	3365.5	2056	2275	3766	3401	2640	2910	2695	2524	2958	3671	2934.33	3610.5	2003	2835.5
5			2350	2684	2486	2294	2397	3521	2457	2371	2984	2164.5			2256		2369	1684	2283	3048	2100.5	2418		1705.5			2889		2639		4582		2681.5	4079.5	2108.5	2220				2617	2771	2149	2665	3761	2563.5	3368	1891.5	2123.5
10	2206	2909	2279	2832	2442	2373	2344	3422	2332	2417.5	3166.5	2122	2407	2592	2335.5	2426	2375	1700	2153	3146.5	2228	2352.5		1663.5	4401	3065	3088	2358	3308	2477	4363		2685.5	3759.5	1881.5	2304.5	2891	3880	3175	2699	2593	2149	2586	4361	2584	3400.5	1974	2165.5
20			2349.5	2710	2282	2309	2423	3371	2184	2327	3086.5	2061			2298		2567	2242	2266	3151	2448	2596		1981			3042		2660	2350	4528.5		2613.5	3640.5	2034	2223				3150	2682	2432	2770	4337		3656.5	2215	2205.5
30	2409	2962	2206.5	2713	2338	2525	2429	3437	2226	2493.5	2892.5	2166.5	2327	2592	2371.67	2485	2141	1945	2556	3516.5	2531.5	2605		2349	4190	3198	2860	2368	2922	2412	4200.5		2701.5	3849	1925	2278.5	2490	3560	2415	2962	3109	2348	2827	4533	2661	3755	2183.5	2026.5
45	2259	2918	2228.5	2552	2486	2470	2467	3773	2347	2545	3118	2108	2359	2745	2722	2750	2807	2069	2429	3387	2700.5	2787.5		2292.5	4418	3135	2944	2228	2871	2470	3981		2951	3817.5	1899.5	2319.5	2632	3441	2739	3410	2622	2716	3044	4762	2853	4203.5	2179	3084
60	2572	2817	2516	2662	2356	2158	2421	3343	2367	2450.5	3205.5	2235.5	2400	3015	2578	3063	2485	2203	2550	3496	2374.5	2806.5		2197.5	4399	3173	2685	2252	2973	2363	4536.5		2827	4182.5	1972.5	2385.5	2978	4085	2880	3046	2982	2524	2956	4590	2824.5	4076.5	2116	3078.5

## Sheet: Fig 1C- CI
Cardiac Index (L/min/m2)
Time (mins)	Healthy subjects																								Chronic kidney disease
	Placebo												Apelin												Placebo												Apelin
0	2.9	2.8	2.6	2.7	2.9	2.7	2.8	2.5	2.7	3.2	2.4	2.9	2.7	2.7	2.4	2.8	2.9	3.1	2.8	2.3	2.8	2.7		2.9	1.8	2.7	2.4	2.9	2.5	2.8	1.9		2.55	2.4	3.43333	3.2	2.1	2.4	2.7	2.3	2.7	2.9	2.6	1.6	2.53333	2.4	3.5	2.7
5			2.6	2.7	3.1	2.8	2.7	2.4	2.7	3	2.5	2.8			2.8		2.8	3.5	3	2.5	3.1	3.1		3.5			2.5		2.7		1.8		2.85	2.1	3.6	3.3				2.4	2.7	3.1	2.9	1.6	2.9	2.4	3.6	3.2
10	2.9	2.6	2.65	2.5	3.1	2.7	2.8	2.4	2.7	2.9	2.4	2.8	2.6	2.7	2.8	2.9	2.9	3.4	3.1	2.4	2.9	3.1		3.5	1.7	2.5	2.3	2.7	2.1	2.7	1.8		2.85	2.3	3.8	3.2	2.7	2.1		2.4	2.9	3.1	3.1	1.4	3	2.5	3.4	3.3
20			2.6	2.5	3.3	2.8	2.6	2.5	2.9	3	2.5	2.8			2.9		2.8	2.8	3	2.6	2.7	3		3.1			2.3		2.6	2.9	1.8		2.75	2.3	3.5	3.2				2.1	2.8	2.7	2.9	1.5		2.3	3.3	3.2
30	2.7	2.6	2.8	2.6	3.1	2.5	2.7	2.4	2.8	2.9	2.6	2.8	2.8	2.7	2.73333	3	3.2	3.1	2.8	2.3	2.6	2.9		2.7	1.9	2.5	2.5	2.6	2.4	2.8	1.9		2.85	2.2	3.63333	3.2	3.3	2.3	2.9	2.2	2.5	2.8	2.9	1.4	3	2.3	3.3	3.5
45	2.9	2.6	3	2.7	3	2.7	2.8	2.3	2.7	2.9	2.5	2.9	2.7	2.6	2.5	2.7	2.7	3.1	3.1	2.4	2.5	2.9		2.9	1.8	2.5	2.4	2.8	2.5	2.8	2		2.65	2.2	3.7	3.2	3.1	2.4	2.7	2.1	2.9	2.7	2.6	1.4	2.8	2.2	3.3	2.4
60	2.6	2.7	2.6	2.7	3.2	3	2.9	2.5	2.7	2.9	2.5	2.8	2.7	2.5	2.7	2.6	2.8	2.9	2.8	2.3	2.7	2.8		3	1.8	2.4	2.6	2.8	2.4	2.8	1.9		2.65	2.1	3.5	3.2	2.7	1.9	2.6	2.2	2.5	2.9	2.6	1.4	2.9	2.2	3.3	2.3

## Sheet: Fig 1D- PWV
Pulse wave velocity (m/s)
Time (mins)	Healthy subjects																								Chronic kidney disease
	Placebo												Apelin												Placebo												Apelin
0	6.4	6.4	5.4	6.7	6.2	5.8	6.5	6.1	5	5.2	7.6	5.5	6.7	6.3	5.7	7.5	6.8	5.8	7.2	5.5	5.7	5.8		5.7	8.5	8.2	6.3	4.2	7.2	5.5	6.6	6.7	5.9	5.8	6.6	7	7.7	8.5	6.7	5.3	6.9	6.4	6.2	6.4	6.8	5.8	6.3	7.3
15	6.3	6.2	5.3	7.2	6.4	5.4	6.9	6	5.5	5.4	7.7	5.8	6.5	5.6	5.9	6.7	5.9	5.5	6.6	5.9	5.6	5.6		4.9	8.4	7.6	6.5	4.5	7.2	5.8	6.7	8.1	6.1	5.9	6.4	7.2	8.9	8.6	6.4	4.8	7	6	7.2	7.2	7.1	5.9	6.9	6.6
45	6.9	6.7	6	7.2	6.7	5.6	7.1	6	5.3	5.8	7.7	5.2	6.8	6.1	5.6	7.3	6.2	5.4	6.8	5.8	5.5	5.1		5.3	8.5	7.7	6.5	4.6	6.4	5.4	6.2	7.6	6.4	5.8	6.5	7.1	8.4	8.4	6.3	4.8	7.1	5.9	6.7	7.2	7	5.8	6.4	6.8
75	7.1	6.1	5.4	6.6	6.4	5.4	5.9	5.9	5.7	5.3	7.5	5.2	6.5	6.3	6.3	7	6.2	5.7	6.9	6.5	5.9	5.8		5.4	9.2	7.6	6.2	4.4	6.8	5.5	7.1	5.2	6.7	5.7	6.7	7.2	7.8	8.6	6.8	4.7	7.6	6.5	6.8	6.6	6.8	6.3	6.4	7

## Sheet: Fig 2A- ERBF
Effective renal blood flow (mL/min)
[Pyr1]apelin-13 1 nmol/min
Time (min)	Healthy subjects																								Chronic kidney disease
	Placebo												Apelin												Placebo												Apelin
0	1293.43	749.57	814.505	513	954.462	738.277	874.69	799.808	1011.56	995.627	773.356		1019.22	656.462	843.114	556.081	622.281	794.58	860.472	896.518	920.712	879.312			111.812	121.445	272	465.45	215.994	690.509	436.776	432.996	477.302	281.431	235	203.493	112.781	122.179	241.732	353.074	207.878	697.611	429.134	321.637	442.049	247.219	231.873	195
30	1017.9	741.975	811.373	501.823	883.769	704.225	904.713	818.318	913.143	902.419	817.225		984.43	782.897	807.495	535.488	906.058	833.798	1028.88	974.303	948.404	1085.13			79.6142	131.61	269.975	421.535	206.336	642.407	473.331	374.649	476.112	268.66	224.817	184.623	125.323	130.731	224.236	338.984	177.274	763.663		364.982	525.662	231.929	213.163	224.101
60	986.461	716.383	778.891	462.492	828.807	639	884.725	772.349	884.154	854.94	400.764		977.518	631.129	857.889	516.943	638.36	707.01	889.065	786.797		831.528			97.521	124.634	288.892	403.513	179.785	672.395	468.454	392.827	375.216	247.307	202.299	177.276	108.437	121.346	223.538	332.069	202.893	770.376	514.719	352.179	490.497	203.305	207.545	235.386
[Pyr1]apelin-13 30 nmol/min
Time (min)	Healthy subjects																								Chronic kidney disease
	Placebo												Apelin												Placebo												Apelin
0	899.62	764.252	857.148	422.63	792.475	689.563	791.327	772.959	812.825	880.838			781.064	480.582	798.61	466.262	742.552	759.303	848.022	917	922.676	874.64			104.409	114.95	231.97	382.789	193.853	664.515	481.714	334.669	488.732	194.765	210.765	183.459	97.2697	115.346	186.943	350.095	210.246	642.76	318.568	367.623	412.668	182.026	216.014	210.241
30	818.001	589.398	808.935	434.139	831.106	628.956	776.375	840.537	779.169	818.859			780.307	821.844	804.937	475.201	932.444	751.211	974.571	946.847	948.94	922.368			128.984	117.504	230.924	368.714	135.478	672.687	461.388	322.209	482.253	213.161	199.289	170.892	112.197	138.626	181.477	353.773	166.363	751.551	369.325	479.624	473.456	162.42	195.56	230.35
60	832.369	593.905	813.172	505.069	859.213	633.429	752.275	783.558	839.336	886.631			696.545	593.207	772.81	413.675	731.493	725.328	856.477	911.315	887.979	983.513			97.9984	94.3275	197.559	392.003	224.658	642.987	426.65	401.122	387.979	189.271	211.393	181.228	126.009	122.581	275.817	375.273	312.458	695.476	409.51	405.9	486.518		224.781	193.205

## Sheet: Fig 2B- GFR
Glomerular filtration rate (mL/min)
[Pyr1]apelin-13 1 nmol/min
Time (min)	Healthy subjects																								Chronic kidney disease
	Placebo												Apelin												Placebo												Apelin
0	100.133	92.1009	95.4214	70.1175	93.4412	107.307	102.25	91.9577	132.116	109.983	99.9221		70.3179	88.2433	85.5382	72.7344	70.7938	104.252	102.09	101.13	124.737	103.848			12.2639	19.4043	45.8218	59.2124	24.5253	74.8028	53.7267	40.9915	50.8629	47.6821	27.4651	30.5824	12.6278	20.763	41.6283	53.5223	22.586	85.9686	50.4795	38.5775	53.9023	46.0394	29.4882	32.039
30	94.2259	96.7126	93.4488	68.1543	85.1802	101	91.2963	91.4194	124.549	122.391	100.01		70.1951	101.308	78.2095	63.4365	98.256	105.254	105.094	99.2657	120.996	119.366			13.4101	23.8901	47.7683	61.4427	23.5161	72.0439	56.956	38.521	51.3567	41.9518	29.4977	29.1558	13.8946	19.5765	36.7946	48.3774	21.6209	78.777		29.2028	50.871	44.2073	26.686	28.6428
60	95.2512	88.1394	86.9374	67.0346	83.6868	91	105.199	85.3745	129.015	107.523	84.2392		73.1775	80.3396	90.0403	67.4243	71.9814	98.4011	101.879	100.082		100.247			10.6334	22.4032	51.3794	60.2643	20.7542	78.4246	51.9495	41.8477	44.5867	41.5061	26.8163	32.027	12.5562	19.5695	40.6016	50	23.9208	81.6668	45.4445	31.4144	46.4967	37.2288	26.6548	28.976
[Pyr1]apelin-13 30 nmol/min
Time (min)	Healthy subjects																								Chronic kidney disease
	Placebo												Apelin												Placebo												Apelin
0	79.6281	88.1923	89.4867	63.2086	67	97.8726	97.6684	95.2179	114.091	110.341			65.1853	69.1562	83.4741	63.0979	81.2518	101.07	97.0672	115.293	113.694	110.383			10.7572	18.0508	42.7595	53.9873	21.761	72.581	54.4771	36.183	48.648	34.7379	27.2651	30.1166	13.5465	18.2987	39.4263	54.1378	25.4146	70	46	40.0438	47.4939	33.1544	28.9737	36.9456
30	100.087	80.4275	83.2086	58.6967	83.0214	90.4965	97.8929	92.5046	116.251	105.39			66.5318	102.001	84.971	59.3725	94.6151	93.679	87.6304	100.253	118.373	102.766			13.9362	22.0982	42.1063	53.0755	17.8495	81.6851	51.7781	30.535	49.7499	37.7673	27.0791	28.9835	13.274	16.647	31.909	48.7526	16.3559	75.3951	37.5466	36.3934	40.7325	32.4357	24.3789	31.2768
60	81.4571	85.1511	84.2446	71.1778	88.2673	94.1157	91	102.17	116.58	117.274			59.6693	78.8598	86.5448	52.8575	73.6681	103.297	92.34	96.0331	105.689	122.207			10.7797	17.5948	40.6868	56.8378	28.3192	76.5533	51.6239	41.0505	46.7512	31.6945	27.9715	30.2068	15.0283	15.919	34.3902	47.081	34.7669	73.7917	45.5931	38.0216	42.7278		25.9024	30.7879

## Sheet: Fig 2C- EFF
Effective filtration fraction (%)
[Pyr1]apelin-13 1 nmol/min
Time (min)	Healthy subjects																								Chronic kidney disease
	Placebo												Apelin												Placebo												Apelin
0	13.4872	20.6272	18.0513	22.4268	17.0556	21.8897	20.2948	17.6072	22.4409	17.8	21.3563		11.4604	21.2023	16.1296	20.3419	19.2496	21.9037	20.0751	18.194	24.3229	19.3926			16.4689	21.5	27.2	20.4526	16.015	17.8174	18.0099	14.0044	17.7016	27.283	18.6	21.3476	17.1466	23.184	26.4936	25.3919	15.3896	20.2686	16.6381	17.875	19.4168	28.9177	20.5783	22.9941
30	15.878	19.9304	17.5036	21.254	16.8207	21.4882	17.2499	16.9011	23.7624	21.2913	20.0949		11.8447	20.3462	15.2767	18.9847	18.0438	19.8794	16.8834	16.4594	22.3821	17.8865			16.8438	24.398	28.5381	23.5096	16.0975	18.7223	17.4898	15.3232	17.4542	25.0645	21.3346	22.2737	16.8241	20.7406	25.0517	23.6671	17.1538	17.4842		11.6805	15.7102	29.3241	19.715	18.078
60	16.4495	18.9867	17.1718	22.2304	17.1722	21.2	20.0178	17.2447	24.9434	20.155	34.7432		12.4976	19.7356	16.5545	20.8686	19.1	21.3138	19.0667	20.6496		19.3823			16.1776	24.4559	28.825	24.1665	16.259	19.4068	16.1185	15.8056	19.2592	26.5138	21.2093	25.5172	17.5976	22.0615	27.6877	24	16.5821	17.6388	12.3483	13.1953	15.2404	27.8294	20.681	17.4116
[Pyr1]apelin-13 30 nmol/min
Time (min)	Healthy subjects																								Chronic kidney disease
	Placebo												Apelin												Placebo												Apelin
0	15.6108	17.6989	15.723	22.7988	14.3	20.7203	20.7435	18.9517	24.2423	19.9155			13.9794	22.3102	16.4346	21.1119	18.2371	21.2975	19.4665	18.033	21.43	20.4213			15.1514	21	29.3056	23.3504	15.7	18	16.3425	16.1608	16.6454	27.8249	21.347	23.1211	21.4919	21.8215	31.9	25.1	16.9063	17.8	19.8	16.3553	18.7748	27.7654	21.5295	24.6811
30	20.3927	20.7697	15.7764	21.0268	16.7605	21.1283	21.156	16.9314	25.1599	20.0786			14.1399	19.2125	16.5979	19.738	16.8555	19.1558	15.3704	16.7533	21.6943	18.1458			15.9831	25.3455	28.9886	23.2173	18.2735	19.3362	16.2171	13.9982	16.8289	27.6408	22.3118	23.5558	18.1456	16.5636	26.3218	22.4077	13.5793	15.9744	14.1199	11.2748	13.5484	29.8509	20.2045	19.2051
60	16.5587	21.7895	15.5789	22.0198	17.4415	21.7224	20.4	20.2788	23.7834	21.0619			14.2774	20.6747	17.5254	20.3464	17.0405	22.0456	17.8796	17.1906	21.0287	20.0413			16.2001	25.1726	32.4327	23.3483	17.3152	19.0799	17.4853	15.1166	19.5299	26.6226	21.799	23.2791	18.2919	17.7897	18.6375	20.4662	15.4326	17.0036	15.5064	13.898	14.1196		18.8598	22.4758

## Sheet: Fig 2D- protein excretion
Urine protein excretion (μg/min)
[Pyr1]apelin-13 1 nmol/min
Time (min)	Chronic Kidney Disease
	Placebo												Apelin
0	483.74	510	75.24	370.98	293.92	31.32	599.42	124.32	65.7487	67.3147	271.976	147.839	664.2	1053.42	48.209	424.86	549.84		517.94	63.19	51.588	119.812	201.452	147.6
30	418.2	814.2	56.94	397.5	306.82		631.9	106.2	71.3834	58.32	265.44	137.685	604.8	882.88	37.236	347.07	410.78			45.7808	21.1345	100.8	140.76	102.92
60	408.216	522.05	59.04	318.94	288.12		573.53	100.82	71.2589	57.565	242.44	185.508	565.8	949.05	33.418	316.5	447.12		443.25	40.92	19.8489	100.8	166.16	129.58
[Pyr1]apelin-13 30 nmol/min
Time (min)	Chronic Kidney Disease
	Placebo												Apelin
0	315.808	448.04	46.62	264.6	286.02	32.39	594.32	82.9773	101.658	51.0016	214.597	223.391	636.4	929.26	38.532	301.84	486.08		424.575	77.49	45.88	85.6232	221.997	144.056
30	477.6	441.12	41.6	249.48	255.85	53.46	563.56	69.92	102.02	43.56	211.098	227.722	597.7	759.52	21.364	285.78	282.34		359.67	62.25	28.4083	49.1392	189.212	141.47
60	322.92	391.44	16.32	258.3	343.97		577.54	118.944	68.25	47.8938	215.971	219.539	625.6	719.1	37	345.8	375.12		374.49	58.4	27.9718	0	193.585	169.74

## Sheet: Fig 3A- UNaV
Urine sodium excretion (μmol/min)
[Pyr1]apelin-13 1 nmol/min
Time (min)	Healthy subjects																								Chronic kidney disease
	Placebo												Apelin												Placebo												Apelin
0	258	236.8	252	291.6	144.4	209	232.2	141.4	255.3	323	213.9		277.2	207.2	192	284.9	115.2	129.2	207.7	72.8	249.9	259.2			191.33	215	243.2	218.7	180.4	162	352.6	266.4	258	380	300.3	135.3	241.9	184.62	156.17	131.4	185.6	208	253.8	198.8	320	470	234	102
30	266.6	231	232.5	300.2	124.2	216	230.4	136	223.2	294	197.4		239.2	220.8	240	225.75	191.4	160	285	159.6	270.4	336.7			163.2	218.3	257.4	195	165.6	147	347.1	182.9	266.6	364.5	292.3	144.4	264.6	188.48	186.18	165.6	207	215		214.5	376.2	486	285.6	120.9
60	217.8	260.7	260.7	304	122.4	189	244.8	115.2	213.3	288.6			263.9	192	246	245.1	107.35	112.7	224	84		284.7			143.08	201.4	230.4	140.6	176.4	171	332	191.7	217.8	412.8	288.8	148.5	262.4	216.45	199.43	171.3	232.2	253.8	292.5	204.6	354.9	504	274.7	136.8
[Pyr1]apelin-13 30 nmol/min
Time (min)	Healthy subjects																								Chronic kidney disease
	Placebo												Apelin												Placebo												Apelin
0	243	255	254.2	225.36	166.25	203	261	111.6	199.8	273.8			234	166.4	211.2	183.28	161	112.2	235	86	167.5	241.2			144.56	170.2	207.9	170.1	172.2	165.9	319.2	172.8	243	286	266	201.4	253.7	148.49	125.06	130.9	173.6	148.2	206.6	176.4	281.2	312	244.2	136.4
30	257.3	226.2	251.1	229.03	162	195.3	281.3	113.6	216	222.3			250.8	227.2	223.2	197.6	218.4	121	240	65.8	232.8	273			210.94	163.2	230.4	163.8	126	153.9	306.6	133.4	257.3	277.2	233.6	203	275.2	153.52	123.48	158.4	182.4	191.4	222.3	232.5	324	279.3	226.8	146.2
60	247.5	232	241.5	227.52	207.2	201.3	234.6	113.6	207.2	241.8			240	170	246.4	184.68	171.6	144	208.8	111.6	154	354.9			152.49	155.4	158.1	189	177	144.4	268	202.5	247.5	292.4	266	194.7	280.6	160.74	181.3	162.5	309.6	184.6	270.1	219	319.8		268.6	161

## Sheet: Fig 3B- FWC
Free water clearance (mL/min)
[Pyr1]apelin-13 1 nmol/min
Time (min)	Healthy subjects																								Chronic kidney disease
	Placebo												Apelin												Placebo												Apelin
0	7.11512	4.73	4.59524	5.1	4.73007	6.6	7.4493	7.42544	7.56305	5.96	6.90309		7.15	4.01356	4.85333	4.29894	4.85053	5.17222	3.30411	5.40997	7.22785	4.30633			1.56433	3.05882	5.17	4.82143	1.936	7.62797	4.54324	3.00079	5.41156	4.52381	5.71	2.34828	1.58754	3.00826	3.87656	4.10463	2.41342	5.85	4.68428	3.56272	5.42373	5.10345	4.18986	1.66881
30	5.45734	4.03754	4.61538	4.80366	4.40426	6.08333	6.27562	6.01957	6.5951	5.36821	7.11528		6.64982	4.08462	5.20035	3.39839	6.15739	4.82222	6.46809	6.14069	8.07767	5.91031			1.47973	3.27552	4.97687	4.60169	2.08816	6.65854		2.80144	5.5596	4.78885	5.27559	2.25849	1.77209	2.92778	3.94169	4.46471	2.53311	6.15139		3.79963	5.98605	5.28328	4.70946	2.08654
60	4.85205	4.89048	4.51429	4.37576	4.73216		6.52657	4.35108	5.22419	4.8	4.00594		6.47687	3.52653	5.44775	3.58333	3.83322	3.62174	4.27368	5.78219		4.3508			1.27933	3.20208	4.81805	4.31241	1.86823	6.31119	4.07966	3.55	3.97324	5.10891	5.17007	2.45847	1.74527	3.43021	3.3908	4.45	2.62653	6.63529	4.53488	3.74776	5.67273	5.58725	4.57946	2.3404
[Pyr1]apelin-13 30 nmol/min
Time (min)	Healthy subjects																								Chronic kidney disease
	Placebo												Apelin												Placebo												Apelin
0	4.6263	4.57021	5.77143	3.71618	4.27668	5.25566	5.87918	4.15532	3.87468	4.66104			5.46	3.38441	4.62	3.36632	4.81395	4.64621	5.89606	5.45887	4.33281	3.5229			1.23973	3.03486	4.09737	3.41877	2.14	5.15	4.09231	2.40661	5.21287	3.85185	5.29241	3.11375	1.76373	3.00218	0.78	4.3	2.56828	4.21038	3.88854	3.62963	4.30233	3.49349	4.74295	2.86073
30	4.11945	3.23767	5.77399	3.63177	3.66667	4.56429	6.64027	4.91349	5.19231	3.29592			5.12803	4.36735	4.79662	3.17379	5.36412	4.29749	6.66192	3.16034	7.52123	3.575			1.69813	2.95775	3.8247	3.38375	1.65141	4.99547	3.90465	2.47802	5.29195	3.96892	5.14868	3.58071	1.84286	2.64592	1.18187	4.52765	2.26411	4.56042	3.78119	4.05242	4.85472	2.98408	4.74688	2.9012
60	4.50068	3.422	4.58425	4.0737	4.80351	4.25018		4.84205	4.04604	3.46954			4.90283	3.30479	5.2259	3.024	4.8298	6.33692	6.0535	6.15811	3.47187	4.9935			1.35724	2.51702	3.39375	3.46609	2.18969	4.73007	3.57483	3.12	4.90864	4.08464	5.15894	3.70196	1.91271	2.78525	1.16131	4.53646	3.4993	4.83194	3.89497	3.83755	4.65115		5.42955	3.03853

[truncated: 11 more sheets: Supp Fig 1- Apelin, Supp Fig 2A+B- SBP, Supp Fig 2C+D - DBP, Supp Fig 2E+F - MAP, Supp Fig 3A+B- HR, Supp Fig 3C+D- CI, Supp Fig 4A+B- SVRI, Supp Fig 4C+D- PWV, Supp Fig 5A+B- SBP, Supp Fig 5C+D- DBP, Supp Fig 6A+B- HR]
